# Supplementary material for: Neonatal Quercetin Reduces Intestinal Oxidative Damage and Upregulates Tight Junction-Related Genes in a Mouse Experimental Model of Cerebral Palsy
Source: Antioxidants (Basel). 2026 Apr 16;15(4):495. doi: 10.3390/antiox15040495 (PMC13113978; doi:10.3390/antiox15040495)
Supplement: Supplementary file 1 [file antioxidants-15-00495-s001.zip]

Archive with 1 entries (1 files):
- antioxidants-4209310-supplementary.pdf
